# Supplementary material for: Spike Formation Is a Turning Point Determining Wheat Root Microbiome Abundance, Structures and Functions
Source: Int J Mol Sci. 2021 Nov 4;22(21):11948. doi: 10.3390/ijms222111948 (PMC8585012; doi:10.3390/ijms222111948)
Supplement: Supplementary file 1 [file ijms-22-11948-s001.zip]

Archive with 1 entries (1 files):
- ijms-1432936-supplementary.pdf
